# Supplementary material for: Understanding challenges to medical and dental student research practices. An insight from a cross-sectional study of the public sector in Pakistan
Source: PLoS One. 2023 Dec 14;18(12):e0295567. doi: 10.1371/journal.pone.0295567 (PMC10721035; doi:10.1371/journal.pone.0295567)
Supplement: S1 Data — (XLSX) [file pone.0295567.s001.xlsx]

## Sheet: Sheet1
Gender	Age in years	Institution	Field of Study:	Is time constraint a significant challenge for you to conduct research?	Lack of knowledge and research abilities is a major obstacle preventing you from conducting research.	Is a lack of research resources, such as funding, laboratory, facilities, and access to literature, a barrier to performing research?	Is a lack of mentorship and training a barrier to conducting research?	Is Inadequate institutional support for research activities an obstacle for conducting research	Is language barriers in writing and publishing research papers an obstacle for conducting research	Are lack of available publishing options and research opportunities a barrier to conducting research?	Have you participated in any research projects during your academic program
Female	21	Public sector medical/ dental college	Dentistry (BDS)	Minor challenge	Moderate challenge	Moderate challenge	Moderate challenge	Major challenge	Major challenge	Major challenge	No
Female	22	Public sector medical/ dental college	Dentistry (BDS)	Minor challenge	Not a significant challenge	A major challenge	A major challenge	A major challenge	Not a significant challenge	Moderate challenge	No
Female	19	Public sector medical/ dental college	Dentistry (BDS)	Minor challenge	Not a significant challenge	A major challenge	Major challenge	A major challenge	Minor challenge	A major challenge	No
Female	22	Public sector medical/ dental college	Dentistry (BDS)	Major challenge	A major challenge	Major challenge	Moderate challenge	Major challenge	Not a significant challenge	Major challenge	No
Male	21	Private sector medical/ dental college	Dentistry (BDS)	Major challenge	Moderate challenge	Major challenge	Major challenge	Not a significant challenge	Not a significant challenge	Moderate challenge	No
Female	24	Private sector medical/ dental college	Dentistry (BDS)	Moderate challenge	Moderate challenge	Major challenge	Not a significant challenge	Major challenge	Not a significant challenge	Major challenge	No
Female	21	Private sector medical/ dental college	Dentistry (BDS)	Moderate challenge	Minor challenge	Major challenge	Not a significant challenge	Moderate challenge	Not a significant challenge	Minor challenge	Yes
Female	19	Public sector medical/ dental college	Medicine (MBBS)	Minor challenge	Moderate challenge	Major challenge	A major challenge	A major challenge	Not a significant challenge	A major challenge	Yes
Female	24	Private sector medical/ dental college	Medicine (MBBS)	Minor challenge	Minor challenge	Moderate challenge	Minor challenge	Not a significant challenge	Not a significant challenge	Not a significant challenge	Yes
Female	22	Public sector medical/ dental college	Medicine (MBBS)	Moderate challenge	Minor challenge	Moderate challenge	Minor challenge	Minor challenge	Minor challenge	Moderate challenge	Yes
Female	23	Private sector medical/ dental college	Dentistry (BDS)	Not a significant challenge	Major challenge	Major challenge	Not a significant challenge	Moderate challenge	A major challenge	Moderate challenge	No
Female	25	Private sector medical/ dental college	Dentistry (BDS)	Moderate challenge	Moderate challenge	Moderate challenge	Moderate challenge	Moderate challenge	Moderate challenge	Moderate challenge	Yes
Male	19	Private sector medical/ dental college	Dentistry (BDS)	Minor challenge	Minor challenge	Major challenge	Not a significant challenge	Moderate challenge	Minor challenge	Minor challenge	Yes
Female	24	Private sector medical/ dental college	Dentistry (BDS)	Major challenge	A major challenge	Moderate challenge	A major challenge	Not a significant challenge	Major challenge	A major challenge	No
Male	21	Public sector medical/ dental college	Medicine (MBBS)	Minor challenge	Not a significant challenge	Not a significant challenge	Not a significant challenge	Not a significant challenge	Not a significant challenge	Moderate challenge	Yes
Female	23	Public sector medical/ dental college	Medicine (MBBS)	Moderate challenge	Minor challenge	Major challenge	Moderate challenge	Major challenge	Not a significant challenge	Minor challenge	Yes
Female	22	Private sector medical/ dental college	Dentistry (BDS)	Major challenge	Major challenge	Major challenge	Minor challenge	Minor challenge	Major challenge	Major challenge	No
Female	22	Private sector medical/ dental college	Dentistry (BDS)	A major challenge	A major challenge	Major challenge	A major challenge	A major challenge	Not a significant challenge	Moderate challenge	No
Female	22	Private sector medical/ dental college	Dentistry (BDS)	Moderate challenge	Major challenge	Moderate challenge	A major challenge	Major challenge	Not a significant challenge	Moderate challenge	Yes
Female	21	Private sector medical/ dental college	Dentistry (BDS)	Major challenge	A major challenge	A major challenge	A major challenge	A major challenge	Moderate challenge	A major challenge	No
Female	23	Private sector medical/ dental college	Dentistry (BDS)	Major challenge	Major challenge	Moderate challenge	Minor challenge	Minor challenge	Not a significant challenge	Minor challenge	No
Female	21	Private sector medical/ dental college	Dentistry (BDS)	A major challenge	Major challenge	Major challenge	A major challenge	Major challenge	Minor challenge	Major challenge	No
Female	21	Public sector medical/ dental college	Dentistry (BDS)	Major challenge	Major challenge	Major challenge	Moderate challenge	Moderate challenge	Moderate challenge	Moderate challenge	No
Female	21	Private sector medical/ dental college	Dentistry (BDS)	Moderate challenge	Minor challenge	Major challenge	Major challenge	Major challenge	Minor challenge	Moderate challenge	No
Female	21	Public sector medical/ dental college	Dentistry (BDS)	Minor challenge	Moderate challenge	Moderate challenge	Moderate challenge	Major challenge	Major challenge	Major challenge	No
Female	22	Public sector medical/ dental college	Dentistry (BDS)	Minor challenge	Not a significant challenge	A major challenge	A major challenge	A major challenge	Not a significant challenge	Moderate challenge	No
Female	19	Public sector medical/ dental college	Dentistry (BDS)	Minor challenge	Not a significant challenge	A major challenge	Major challenge	A major challenge	Minor challenge	A major challenge	No
Female	22	Public sector medical/ dental college	Dentistry (BDS)	Major challenge	A major challenge	Major challenge	Moderate challenge	Major challenge	Not a significant challenge	Major challenge	No
Female	20	Private sector medical/ dental college	Dentistry (BDS)	Major challenge	Moderate challenge	Major challenge	Major challenge	Not a significant challenge	Not a significant challenge	Moderate challenge	No
Female	24	Private sector medical/ dental college	Dentistry (BDS)	Moderate challenge	Moderate challenge	Major challenge	Not a significant challenge	Major challenge	Not a significant challenge	Major challenge	No
Female	21	Private sector medical/ dental college	Dentistry (BDS)	Moderate challenge	Minor challenge	Major challenge	Not a significant challenge	Moderate challenge	Not a significant challenge	Minor challenge	Yes
Female	19	Public sector medical/ dental college	Medicine (MBBS)	Minor challenge	Moderate challenge	Major challenge	A major challenge	A major challenge	Not a significant challenge	A major challenge	Yes
Female	24	Private sector medical/ dental college	Medicine (MBBS)	Minor challenge	Minor challenge	Moderate challenge	Minor challenge	Not a significant challenge	Not a significant challenge	Not a significant challenge	Yes
Female	22	Public sector medical/ dental college	Medicine (MBBS)	Moderate challenge	Minor challenge	Moderate challenge	Minor challenge	Minor challenge	Minor challenge	Moderate challenge	Yes
Female	23	Private sector medical/ dental college	Dentistry (BDS)	Not a significant challenge	Major challenge	Major challenge	Not a significant challenge	Moderate challenge	A major challenge	Moderate challenge	No
Female	25	Private sector medical/ dental college	Dentistry (BDS)	Moderate challenge	Moderate challenge	Moderate challenge	Moderate challenge	Moderate challenge	Moderate challenge	Moderate challenge	Yes
Male	19	Private sector medical/ dental college	Dentistry (BDS)	Minor challenge	Minor challenge	Major challenge	Not a significant challenge	Moderate challenge	Minor challenge	Minor challenge	Yes
Female	24	Private sector medical/ dental college	Dentistry (BDS)	Major challenge	A major challenge	Moderate challenge	A major challenge	Not a significant challenge	Major challenge	A major challenge	No
Female	20	Public sector medical/ dental college	Medicine (MBBS)	Minor challenge	Not a significant challenge	Not a significant challenge	Not a significant challenge	Not a significant challenge	Not a significant challenge	Moderate challenge	Yes
Female	23	Public sector medical/ dental college	Medicine (MBBS)	Moderate challenge	Minor challenge	Major challenge	Moderate challenge	Major challenge	Not a significant challenge	Minor challenge	Yes
Female	22	Private sector medical/ dental college	Dentistry (BDS)	Major challenge	Major challenge	Major challenge	Minor challenge	Minor challenge	Major challenge	Major challenge	No
Female	22	Private sector medical/ dental college	Dentistry (BDS)	A major challenge	A major challenge	Major challenge	A major challenge	A major challenge	Not a significant challenge	Moderate challenge	No
Female	22	Private sector medical/ dental college	Dentistry (BDS)	Moderate challenge	Major challenge	Moderate challenge	A major challenge	Major challenge	Not a significant challenge	Moderate challenge	Yes
Female	21	Private sector medical/ dental college	Dentistry (BDS)	Major challenge	A major challenge	A major challenge	A major challenge	A major challenge	Moderate challenge	A major challenge	No
Female	23	Private sector medical/ dental college	Dentistry (BDS)	Major challenge	Major challenge	Moderate challenge	Minor challenge	Minor challenge	Not a significant challenge	Minor challenge	No
Female	21	Private sector medical/ dental college	Dentistry (BDS)	A major challenge	Major challenge	Major challenge	A major challenge	Major challenge	Minor challenge	Major challenge	No
Female	21	Public sector medical/ dental college	Dentistry (BDS)	Major challenge	Major challenge	Major challenge	Moderate challenge	Moderate challenge	Moderate challenge	Moderate challenge	No
Female	21	Private sector medical/ dental college	Dentistry (BDS)	Moderate challenge	Minor challenge	Major challenge	Major challenge	Major challenge	Minor challenge	Moderate challenge	No
Female	21	Public sector medical/ dental college	Dentistry (BDS)	Minor challenge	Moderate challenge	Moderate challenge	Moderate challenge	Major challenge	Major challenge	Major challenge	No
Female	22	Public sector medical/ dental college	Dentistry (BDS)	Minor challenge	Not a significant challenge	A major challenge	A major challenge	A major challenge	Not a significant challenge	Moderate challenge	No
Female	19	Public sector medical/ dental college	Dentistry (BDS)	Minor challenge	Not a significant challenge	A major challenge	Major challenge	A major challenge	Minor challenge	A major challenge	No
Female	22	Public sector medical/ dental college	Dentistry (BDS)	Major challenge	A major challenge	Major challenge	Moderate challenge	Major challenge	Not a significant challenge	Major challenge	No
Female	20	Private sector medical/ dental college	Dentistry (BDS)	Major challenge	Moderate challenge	Major challenge	Major challenge	Not a significant challenge	Not a significant challenge	Moderate challenge	No
Female	24	Private sector medical/ dental college	Dentistry (BDS)	Moderate challenge	Moderate challenge	Major challenge	Not a significant challenge	Major challenge	Not a significant challenge	Major challenge	No
Female	21	Private sector medical/ dental college	Dentistry (BDS)	Moderate challenge	Minor challenge	Major challenge	Not a significant challenge	Moderate challenge	Not a significant challenge	Minor challenge	Yes
Female	19	Public sector medical/ dental college	Medicine (MBBS)	Minor challenge	Moderate challenge	Major challenge	A major challenge	A major challenge	Not a significant challenge	A major challenge	Yes
Female	24	Private sector medical/ dental college	Medicine (MBBS)	Minor challenge	Minor challenge	Moderate challenge	Minor challenge	Not a significant challenge	Not a significant challenge	Not a significant challenge	Yes
Female	22	Public sector medical/ dental college	Medicine (MBBS)	Moderate challenge	Minor challenge	Moderate challenge	Minor challenge	Minor challenge	Minor challenge	Moderate challenge	Yes
Female	23	Private sector medical/ dental college	Dentistry (BDS)	Not a significant challenge	Major challenge	Major challenge	Not a significant challenge	Moderate challenge	A major challenge	Moderate challenge	No
Female	25	Private sector medical/ dental college	Dentistry (BDS)	Moderate challenge	Moderate challenge	Moderate challenge	Moderate challenge	Moderate challenge	Moderate challenge	Moderate challenge	Yes
Male	19	Private sector medical/ dental college	Dentistry (BDS)	Minor challenge	Minor challenge	Major challenge	Not a significant challenge	Moderate challenge	Minor challenge	Minor challenge	Yes
Female	24	Private sector medical/ dental college	Dentistry (BDS)	Major challenge	A major challenge	Moderate challenge	A major challenge	Not a significant challenge	Major challenge	A major challenge	No
Female	20	Public sector medical/ dental college	Medicine (MBBS)	Minor challenge	Not a significant challenge	Not a significant challenge	Not a significant challenge	Not a significant challenge	Not a significant challenge	Moderate challenge	Yes
Female	23	Public sector medical/ dental college	Medicine (MBBS)	Moderate challenge	Minor challenge	Major challenge	Moderate challenge	Major challenge	Not a significant challenge	Minor challenge	Yes
Female	22	Private sector medical/ dental college	Dentistry (BDS)	Major challenge	Major challenge	Major challenge	Minor challenge	Minor challenge	Major challenge	Major challenge	No
Female	22	Private sector medical/ dental college	Dentistry (BDS)	A major challenge	A major challenge	Major challenge	A major challenge	A major challenge	Not a significant challenge	Moderate challenge	No
Female	22	Private sector medical/ dental college	Dentistry (BDS)	Moderate challenge	Major challenge	Moderate challenge	A major challenge	Major challenge	Not a significant challenge	Moderate challenge	Yes
Female	21	Private sector medical/ dental college	Dentistry (BDS)	Major challenge	A major challenge	A major challenge	A major challenge	A major challenge	Moderate challenge	A major challenge	No
Female	23	Private sector medical/ dental college	Dentistry (BDS)	Major challenge	Major challenge	Moderate challenge	Minor challenge	Minor challenge	Not a significant challenge	Minor challenge	No
Female	21	Private sector medical/ dental college	Dentistry (BDS)	A major challenge	Major challenge	Major challenge	A major challenge	Major challenge	Minor challenge	Major challenge	No
Female	21	Public sector medical/ dental college	Dentistry (BDS)	Major challenge	Major challenge	Major challenge	Moderate challenge	Moderate challenge	Moderate challenge	Moderate challenge	No
Female	21	Private sector medical/ dental college	Dentistry (BDS)	Moderate challenge	Minor challenge	Major challenge	Major challenge	Major challenge	Minor challenge	Moderate challenge	No
Female	22	Public sector medical/ dental college	Dentistry (BDS)	Major challenge	A major challenge	Major challenge	Moderate challenge	Major challenge	Not a significant challenge	Major challenge	No
Female	20	Private sector medical/ dental college	Dentistry (BDS)	Major challenge	Moderate challenge	Major challenge	Major challenge	Not a significant challenge	Not a significant challenge	Moderate challenge	No
Female	24	Private sector medical/ dental college	Dentistry (BDS)	Moderate challenge	Moderate challenge	Major challenge	Not a significant challenge	Major challenge	Not a significant challenge	Major challenge	No
Female	21	Private sector medical/ dental college	Dentistry (BDS)	Moderate challenge	Minor challenge	Major challenge	Not a significant challenge	Moderate challenge	Not a significant challenge	Minor challenge	Yes
Female	19	Public sector medical/ dental college	Medicine (MBBS)	Minor challenge	Moderate challenge	Major challenge	A major challenge	A major challenge	Not a significant challenge	A major challenge	Yes
Female	24	Private sector medical/ dental college	Medicine (MBBS)	Minor challenge	Minor challenge	Moderate challenge	Minor challenge	Not a significant challenge	Not a significant challenge	Not a significant challenge	Yes
Female	22	Public sector medical/ dental college	Medicine (MBBS)	Moderate challenge	Minor challenge	Moderate challenge	Minor challenge	Minor challenge	Minor challenge	Moderate challenge	Yes
Female	23	Private sector medical/ dental college	Dentistry (BDS)	Not a significant challenge	Major challenge	Major challenge	Not a significant challenge	Moderate challenge	A major challenge	Moderate challenge	No
Female	25	Private sector medical/ dental college	Dentistry (BDS)	Moderate challenge	Moderate challenge	Moderate challenge	Moderate challenge	Moderate challenge	Moderate challenge	Moderate challenge	Yes
Male	19	Private sector medical/ dental college	Dentistry (BDS)	Minor challenge	Minor challenge	Major challenge	Not a significant challenge	Moderate challenge	Minor challenge	Minor challenge	Yes
Female	24	Private sector medical/ dental college	Dentistry (BDS)	Major challenge	A major challenge	Moderate challenge	A major challenge	Not a significant challenge	Major challenge	A major challenge	No
Female	20	Public sector medical/ dental college	Medicine (MBBS)	Minor challenge	Not a significant challenge	Not a significant challenge	Not a significant challenge	Not a significant challenge	Not a significant challenge	Moderate challenge	Yes
Female	23	Public sector medical/ dental college	Medicine (MBBS)	Moderate challenge	Minor challenge	Major challenge	Moderate challenge	Major challenge	Not a significant challenge	Minor challenge	Yes
Female	22	Private sector medical/ dental college	Dentistry (BDS)	Major challenge	Major challenge	Major challenge	Minor challenge	Minor challenge	Major challenge	Major challenge	No
Female	22	Private sector medical/ dental college	Dentistry (BDS)	A major challenge	A major challenge	Major challenge	A major challenge	A major challenge	Not a significant challenge	Moderate challenge	No
Female	22	Private sector medical/ dental college	Dentistry (BDS)	Moderate challenge	Major challenge	Moderate challenge	A major challenge	Major challenge	Not a significant challenge	Moderate challenge	Yes
Female	21	Private sector medical/ dental college	Dentistry (BDS)	Major challenge	A major challenge	A major challenge	A major challenge	A major challenge	Moderate challenge	A major challenge	No
Female	23	Private sector medical/ dental college	Dentistry (BDS)	Major challenge	Major challenge	Moderate challenge	Minor challenge	Minor challenge	Not a significant challenge	Minor challenge	No
Female	21	Private sector medical/ dental college	Dentistry (BDS)	A major challenge	Major challenge	Major challenge	A major challenge	Major challenge	Minor challenge	Major challenge	No
Female	21	Public sector medical/ dental college	Dentistry (BDS)	Major challenge	Major challenge	Major challenge	Moderate challenge	Moderate challenge	Moderate challenge	Moderate challenge	No
Female	21	Private sector medical/ dental college	Dentistry (BDS)	Moderate challenge	Minor challenge	Major challenge	Major challenge	Major challenge	Minor challenge	Moderate challenge	No
Female	21	Public sector medical/ dental college	Dentistry (BDS)	Minor challenge	Moderate challenge	Moderate challenge	Moderate challenge	Major challenge	Major challenge	Major challenge	No
Female	22	Public sector medical/ dental college	Dentistry (BDS)	Minor challenge	Not a significant challenge	A major challenge	A major challenge	A major challenge	Not a significant challenge	Moderate challenge	No
Female	19	Public sector medical/ dental college	Dentistry (BDS)	Minor challenge	Not a significant challenge	A major challenge	Major challenge	A major challenge	Minor challenge	A major challenge	No
Female	22	Public sector medical/ dental college	Dentistry (BDS)	Major challenge	A major challenge	Major challenge	Moderate challenge	Major challenge	Not a significant challenge	Major challenge	No
Female	20	Private sector medical/ dental college	Dentistry (BDS)	Major challenge	Moderate challenge	Major challenge	Major challenge	Not a significant challenge	Not a significant challenge	Moderate challenge	No
Female	24	Private sector medical/ dental college	Dentistry (BDS)	Moderate challenge	Moderate challenge	Major challenge	Not a significant challenge	Major challenge	Not a significant challenge	Major challenge	No
Female	21	Private sector medical/ dental college	Dentistry (BDS)	Moderate challenge	Minor challenge	Major challenge	Not a significant challenge	Moderate challenge	Not a significant challenge	Minor challenge	Yes
Female	19	Public sector medical/ dental college	Medicine (MBBS)	Minor challenge	Moderate challenge	Major challenge	A major challenge	A major challenge	Not a significant challenge	A major challenge	Yes
Female	24	Private sector medical/ dental college	Medicine (MBBS)	Minor challenge	Minor challenge	Moderate challenge	Minor challenge	Not a significant challenge	Not a significant challenge	Not a significant challenge	Yes
Female	22	Public sector medical/ dental college	Medicine (MBBS)	Moderate challenge	Minor challenge	Moderate challenge	Minor challenge	Minor challenge	Minor challenge	Moderate challenge	Yes
Female	23	Private sector medical/ dental college	Dentistry (BDS)	Not a significant challenge	Major challenge	Major challenge	Not a significant challenge	Moderate challenge	A major challenge	Moderate challenge	No
Female	25	Private sector medical/ dental college	Dentistry (BDS)	Moderate challenge	Moderate challenge	Moderate challenge	Moderate challenge	Moderate challenge	Moderate challenge	Moderate challenge	Yes
Male	19	Private sector medical/ dental college	Dentistry (BDS)	Minor challenge	Minor challenge	Major challenge	Not a significant challenge	Moderate challenge	Minor challenge	Minor challenge	Yes
Female	24	Private sector medical/ dental college	Dentistry (BDS)	Major challenge	A major challenge	Moderate challenge	A major challenge	Not a significant challenge	Major challenge	A major challenge	No
Female	20	Public sector medical/ dental college	Medicine (MBBS)	Minor challenge	Not a significant challenge	Not a significant challenge	Not a significant challenge	Not a significant challenge	Not a significant challenge	Moderate challenge	Yes
Female	23	Public sector medical/ dental college	Medicine (MBBS)	Moderate challenge	Minor challenge	Major challenge	Moderate challenge	Major challenge	Not a significant challenge	Minor challenge	Yes
Female	22	Private sector medical/ dental college	Dentistry (BDS)	Major challenge	Major challenge	Major challenge	Minor challenge	Minor challenge	Major challenge	Major challenge	No
Female	22	Private sector medical/ dental college	Dentistry (BDS)	A major challenge	A major challenge	Major challenge	A major challenge	A major challenge	Not a significant challenge	Moderate challenge	No
Female	22	Private sector medical/ dental college	Dentistry (BDS)	Moderate challenge	Major challenge	Moderate challenge	A major challenge	Major challenge	Not a significant challenge	Moderate challenge	Yes
Female	21	Private sector medical/ dental college	Dentistry (BDS)	Major challenge	A major challenge	A major challenge	A major challenge	A major challenge	Moderate challenge	A major challenge	No
Female	23	Private sector medical/ dental college	Dentistry (BDS)	Major challenge	Major challenge	Moderate challenge	Minor challenge	Minor challenge	Not a significant challenge	Minor challenge	No
Female	21	Private sector medical/ dental college	Dentistry (BDS)	A major challenge	Major challenge	Major challenge	A major challenge	Major challenge	Minor challenge	Major challenge	No
Female	21	Public sector medical/ dental college	Dentistry (BDS)	Major challenge	Major challenge	Major challenge	Moderate challenge	Moderate challenge	Moderate challenge	Moderate challenge	No
Female	21	Private sector medical/ dental college	Dentistry (BDS)	Moderate challenge	Minor challenge	Major challenge	Major challenge	Major challenge	Minor challenge	Moderate challenge	No
Female	22	Public sector medical/ dental college	Dentistry (BDS)	Major challenge	A major challenge	Major challenge	Moderate challenge	Major challenge	Not a significant challenge	Major challenge	No
Female	20	Private sector medical/ dental college	Dentistry (BDS)	Major challenge	Moderate challenge	Major challenge	Major challenge	Not a significant challenge	Not a significant challenge	Moderate challenge	No
Female	24	Private sector medical/ dental college	Dentistry (BDS)	Moderate challenge	Moderate challenge	Major challenge	Not a significant challenge	Major challenge	Not a significant challenge	Major challenge	No
Female	21	Private sector medical/ dental college	Dentistry (BDS)	Moderate challenge	Minor challenge	Major challenge	Not a significant challenge	Moderate challenge	Not a significant challenge	Minor challenge	Yes
Female	19	Public sector medical/ dental college	Medicine (MBBS)	Minor challenge	Moderate challenge	Major challenge	A major challenge	A major challenge	Not a significant challenge	A major challenge	Yes
Female	24	Private sector medical/ dental college	Medicine (MBBS)	Minor challenge	Minor challenge	Moderate challenge	Minor challenge	Not a significant challenge	Not a significant challenge	Not a significant challenge	Yes
Female	22	Public sector medical/ dental college	Medicine (MBBS)	Moderate challenge	Minor challenge	Moderate challenge	Minor challenge	Minor challenge	Minor challenge	Moderate challenge	Yes
Female	23	Private sector medical/ dental college	Dentistry (BDS)	Not a significant challenge	Major challenge	Major challenge	Not a significant challenge	Moderate challenge	A major challenge	Moderate challenge	No
Female	25	Private sector medical/ dental college	Dentistry (BDS)	Moderate challenge	Moderate challenge	Moderate challenge	Moderate challenge	Moderate challenge	Moderate challenge	Moderate challenge	Yes
Male	19	Private sector medical/ dental college	Dentistry (BDS)	Minor challenge	Minor challenge	Major challenge	Not a significant challenge	Moderate challenge	Minor challenge	Minor challenge	Yes
Female	24	Private sector medical/ dental college	Dentistry (BDS)	Major challenge	A major challenge	Moderate challenge	A major challenge	Not a significant challenge	Major challenge	A major challenge	No
Female	20	Public sector medical/ dental college	Medicine (MBBS)	Minor challenge	Not a significant challenge	Not a significant challenge	Not a significant challenge	Not a significant challenge	Not a significant challenge	Moderate challenge	Yes
Female	23	Public sector medical/ dental college	Medicine (MBBS)	Moderate challenge	Minor challenge	Major challenge	Moderate challenge	Major challenge	Not a significant challenge	Minor challenge	Yes
Female	22	Private sector medical/ dental college	Dentistry (BDS)	Major challenge	Major challenge	Major challenge	Minor challenge	Minor challenge	Major challenge	Major challenge	No
Female	22	Private sector medical/ dental college	Dentistry (BDS)	A major challenge	A major challenge	Major challenge	A major challenge	A major challenge	Not a significant challenge	Moderate challenge	No
Female	22	Private sector medical/ dental college	Dentistry (BDS)	Moderate challenge	Major challenge	Moderate challenge	A major challenge	Major challenge	Not a significant challenge	Moderate challenge	Yes
Female	21	Private sector medical/ dental college	Dentistry (BDS)	Major challenge	A major challenge	A major challenge	A major challenge	A major challenge	Moderate challenge	A major challenge	No
Female	23	Private sector medical/ dental college	Dentistry (BDS)	Major challenge	Major challenge	Moderate challenge	Minor challenge	Minor challenge	Not a significant challenge	Minor challenge	No
Female	21	Private sector medical/ dental college	Dentistry (BDS)	A major challenge	Major challenge	Major challenge	A major challenge	Major challenge	Minor challenge	Major challenge	No
Female	21	Public sector medical/ dental college	Dentistry (BDS)	Major challenge	Major challenge	Major challenge	Moderate challenge	Moderate challenge	Moderate challenge	Moderate challenge	No
Female	21	Private sector medical/ dental college	Dentistry (BDS)	Moderate challenge	Minor challenge	Major challenge	Major challenge	Major challenge	Minor challenge	Moderate challenge	No
Female	21	Public sector medical/ dental college	Dentistry (BDS)	Minor challenge	Moderate challenge	Moderate challenge	Moderate challenge	Major challenge	Major challenge	Major challenge	No
Female	22	Public sector medical/ dental college	Dentistry (BDS)	Minor challenge	Not a significant challenge	A major challenge	A major challenge	A major challenge	Not a significant challenge	Moderate challenge	No
Female	19	Public sector medical/ dental college	Dentistry (BDS)	Minor challenge	Not a significant challenge	A major challenge	Major challenge	A major challenge	Minor challenge	A major challenge	No
Female	22	Public sector medical/ dental college	Dentistry (BDS)	Major challenge	A major challenge	Major challenge	Moderate challenge	Major challenge	Not a significant challenge	Major challenge	No
Female	20	Private sector medical/ dental college	Dentistry (BDS)	Major challenge	Moderate challenge	Major challenge	Major challenge	Not a significant challenge	Not a significant challenge	Moderate challenge	No
Female	24	Private sector medical/ dental college	Dentistry (BDS)	Moderate challenge	Moderate challenge	Major challenge	Not a significant challenge	Major challenge	Not a significant challenge	Major challenge	No
Female	21	Private sector medical/ dental college	Dentistry (BDS)	Moderate challenge	Minor challenge	Major challenge	Not a significant challenge	Moderate challenge	Not a significant challenge	Minor challenge	Yes
Female	19	Public sector medical/ dental college	Medicine (MBBS)	Minor challenge	Moderate challenge	Major challenge	A major challenge	A major challenge	Not a significant challenge	A major challenge	Yes
Female	24	Private sector medical/ dental college	Medicine (MBBS)	Minor challenge	Minor challenge	Moderate challenge	Minor challenge	Not a significant challenge	Not a significant challenge	Not a significant challenge	Yes
Male	22	Public sector medical/ dental college	Dentistry (BDS)	Major challenge	Minor challenge	Moderate challenge	Major challenge	Major challenge	Not a significant challenge	Moderate challenge	No
Male	21	Public sector medical/ dental college	Medicine (MBBS)	Major challenge	Major challenge	A major challenge	Major challenge	A major challenge	Minor challenge	Major challenge	No
Male	19	Public sector medical/ dental college	Dentistry (BDS)	Major challenge	Major challenge	Major challenge	Major challenge	Major challenge	Major challenge	Major challenge	No
Male	22	Public sector medical/ dental college	Medicine (MBBS)	Moderate challenge	Major challenge	Moderate challenge	A major challenge	Minor challenge	Not a significant challenge	Not a significant challenge	No
Male	23	Public sector medical/ dental college	Medicine (MBBS)	Moderate challenge	Major challenge	A major challenge	Moderate challenge	Moderate challenge	Not a significant challenge	Moderate challenge	No
Male	21	Public sector medical/ dental college	Medicine (MBBS)	Moderate challenge	Major challenge	A major challenge	A major challenge	A major challenge	Moderate challenge	Minor challenge	No
Male	24	Private sector medical/ dental college	Dentistry (BDS)	Major challenge	Minor challenge	Major challenge	A major challenge	A major challenge	Not a significant challenge	A major challenge	Yes
Male	22	Public sector medical/ dental college	Dentistry (BDS)	Major challenge	Minor challenge	Moderate challenge	Major challenge	Major challenge	Not a significant challenge	Moderate challenge	No
Male	21	Public sector medical/ dental college	Medicine (MBBS)	Major challenge	Major challenge	A major challenge	Major challenge	A major challenge	Minor challenge	Major challenge	No
Male	19	Public sector medical/ dental college	Dentistry (BDS)	Major challenge	Major challenge	Major challenge	Major challenge	Major challenge	Major challenge	Major challenge	No
Male	22	Public sector medical/ dental college	Medicine (MBBS)	Moderate challenge	Major challenge	Moderate challenge	A major challenge	Minor challenge	Not a significant challenge	Not a significant challenge	No
Male	23	Public sector medical/ dental college	Medicine (MBBS)	Moderate challenge	Major challenge	A major challenge	Moderate challenge	Moderate challenge	Not a significant challenge	Moderate challenge	No
Male	21	Public sector medical/ dental college	Medicine (MBBS)	Moderate challenge	Major challenge	A major challenge	A major challenge	A major challenge	Moderate challenge	Minor challenge	No
Male	24	Private sector medical/ dental college	Dentistry (BDS)	Major challenge	Minor challenge	Major challenge	A major challenge	A major challenge	Not a significant challenge	A major challenge	Yes
Male	22	Public sector medical/ dental college	Dentistry (BDS)	Major challenge	Minor challenge	Moderate challenge	Major challenge	Major challenge	Not a significant challenge	Moderate challenge	No
Male	21	Public sector medical/ dental college	Medicine (MBBS)	Major challenge	Major challenge	A major challenge	Major challenge	A major challenge	Minor challenge	Major challenge	No
Male	19	Public sector medical/ dental college	Dentistry (BDS)	Major challenge	Major challenge	Major challenge	Major challenge	Major challenge	Major challenge	Major challenge	No
Male	22	Public sector medical/ dental college	Medicine (MBBS)	Moderate challenge	Major challenge	Moderate challenge	A major challenge	Minor challenge	Not a significant challenge	Not a significant challenge	No
Male	23	Public sector medical/ dental college	Medicine (MBBS)	Moderate challenge	Major challenge	A major challenge	Moderate challenge	Moderate challenge	Not a significant challenge	Moderate challenge	No
Male	21	Public sector medical/ dental college	Medicine (MBBS)	Moderate challenge	Major challenge	A major challenge	A major challenge	A major challenge	Moderate challenge	Minor challenge	No
Male	24	Private sector medical/ dental college	Dentistry (BDS)	Major challenge	Minor challenge	Major challenge	A major challenge	A major challenge	Not a significant challenge	A major challenge	Yes
Male	22	Public sector medical/ dental college	Medicine (MBBS)	Moderate challenge	Major challenge	Moderate challenge	A major challenge	Minor challenge	Not a significant challenge	Not a significant challenge	No
Male	23	Public sector medical/ dental college	Medicine (MBBS)	Moderate challenge	Major challenge	A major challenge	Moderate challenge	Moderate challenge	Not a significant challenge	Moderate challenge	No
Male	21	Public sector medical/ dental college	Medicine (MBBS)	Moderate challenge	Major challenge	A major challenge	A major challenge	A major challenge	Moderate challenge	Minor challenge	No
Male	24	Private sector medical/ dental college	Dentistry (BDS)	Major challenge	Minor challenge	Major challenge	A major challenge	A major challenge	Not a significant challenge	A major challenge	Yes
Male	22	Public sector medical/ dental college	Dentistry (BDS)	Major challenge	Minor challenge	Moderate challenge	Major challenge	Major challenge	Not a significant challenge	Moderate challenge	No
Male	21	Public sector medical/ dental college	Medicine (MBBS)	Major challenge	Major challenge	A major challenge	Major challenge	A major challenge	Minor challenge	Major challenge	No
Male	19	Public sector medical/ dental college	Dentistry (BDS)	Major challenge	Major challenge	Major challenge	Major challenge	Major challenge	Major challenge	Major challenge	No
Male	22	Public sector medical/ dental college	Medicine (MBBS)	Moderate challenge	Major challenge	Moderate challenge	A major challenge	Minor challenge	Not a significant challenge	Not a significant challenge	No
Male	23	Public sector medical/ dental college	Medicine (MBBS)	Moderate challenge	Major challenge	A major challenge	Moderate challenge	Moderate challenge	Not a significant challenge	Moderate challenge	No
Male	21	Public sector medical/ dental college	Medicine (MBBS)	Moderate challenge	Major challenge	A major challenge	A major challenge	A major challenge	Moderate challenge	Minor challenge	No
Male	24	Private sector medical/ dental college	Dentistry (BDS)	Major challenge	Minor challenge	Major challenge	A major challenge	A major challenge	Not a significant challenge	A major challenge	Yes
Male	22	Public sector medical/ dental college	Medicine (MBBS)	Moderate challenge	Major challenge	Moderate challenge	A major challenge	Minor challenge	Not a significant challenge	Not a significant challenge	No
Male	23	Public sector medical/ dental college	Medicine (MBBS)	Moderate challenge	Major challenge	A major challenge	Moderate challenge	Moderate challenge	Not a significant challenge	Moderate challenge	No
Male	21	Public sector medical/ dental college	Medicine (MBBS)	Moderate challenge	Major challenge	A major challenge	A major challenge	A major challenge	Moderate challenge	Minor challenge	No
Male	24	Private sector medical/ dental college	Dentistry (BDS)	Major challenge	Minor challenge	Major challenge	A major challenge	A major challenge	Not a significant challenge	A major challenge	Yes
Male	22	Public sector medical/ dental college	Dentistry (BDS)	Major challenge	Minor challenge	Moderate challenge	Major challenge	Major challenge	Not a significant challenge	Moderate challenge	No
Male	21	Public sector medical/ dental college	Medicine (MBBS)	Major challenge	Major challenge	A major challenge	Major challenge	A major challenge	Minor challenge	Major challenge	No
Male	19	Public sector medical/ dental college	Dentistry (BDS)	Major challenge	Major challenge	Major challenge	Major challenge	Major challenge	Major challenge	Major challenge	No
Male	22	Public sector medical/ dental college	Medicine (MBBS)	Moderate challenge	Major challenge	Moderate challenge	A major challenge	Minor challenge	Not a significant challenge	Not a significant challenge	No
Male	23	Public sector medical/ dental college	Medicine (MBBS)	Moderate challenge	Major challenge	A major challenge	Moderate challenge	Moderate challenge	Not a significant challenge	Moderate challenge	No
Male	21	Public sector medical/ dental college	Medicine (MBBS)	Moderate challenge	Major challenge	A major challenge	A major challenge	A major challenge	Moderate challenge	Minor challenge	No
Male	19	Public sector medical/ dental college	Medicine (MBBS)	Minor challenge	Moderate challenge	Major challenge	A major challenge	A major challenge	Not a significant challenge	A major challenge	Yes
Male	20	Public sector medical/ dental college	Medicine (MBBS)	Minor challenge	Not a significant challenge	Not a significant challenge	Not a significant challenge	Not a significant challenge	Not a significant challenge	Moderate challenge	Yes
Male	20	Private sector medical/ dental college	Dentistry (BDS)	Major challenge	Moderate challenge	Major challenge	Major challenge	Not a significant challenge	Not a significant challenge	Moderate challenge	No
Male	19	Public sector medical/ dental college	Medicine (MBBS)	Minor challenge	Moderate challenge	Major challenge	A major challenge	A major challenge	Not a significant challenge	A major challenge	Yes
Male	20	Public sector medical/ dental college	Medicine (MBBS)	Minor challenge	Not a significant challenge	Not a significant challenge	Not a significant challenge	Not a significant challenge	Not a significant challenge	Moderate challenge	Yes
Male	19	Public sector medical/ dental college	Dentistry (BDS)	Minor challenge	Not a significant challenge	A major challenge	Major challenge	A major challenge	Minor challenge	A major challenge	No
Male	20	Private sector medical/ dental college	Dentistry (BDS)	Major challenge	Moderate challenge	Major challenge	Major challenge	Not a significant challenge	Not a significant challenge	Moderate challenge	No
Male	19	Public sector medical/ dental college	Medicine (MBBS)	Minor challenge	Moderate challenge	Major challenge	A major challenge	A major challenge	Not a significant challenge	A major challenge	Yes
